# Supplementary material for: Experiences of support by unsuppressed adolescents living with HIV and their caregivers in Windhoek, Namibia: a qualitative study
Source: Front Public Health. 2024 Jun 13;12:1380027. doi: 10.3389/fpubh.2024.1380027 (PMC11208685; doi:10.3389/fpubh.2024.1380027)
Supplement: Supplementary file 1 [file Table_1.XLSX]

## Sheet: Sheet1
Theme	Sub-theme	Code
Barriers/Challenges to ART adherence	Psychological	○ feeling unhappy
		○ feeling bad
		○ fear of death
	Social	○ lack of communication with caregiver
		○ caregiver absence
		○ one parent deceased
		○ negative impact on caregiver
		○ lack of family support
		○ lack of family trust
		○ lack of privacy at home
		○ non-disclosure to friends
	Behavioral	○ aggressive
		○ anger
		○ blame
		○ forgetfulness
		○ poor adherence
		○ rebelliousness
		○ sexually active
		○ stigma
		○ stubbornness
		○ not feeling sick
		○ tiredness
		○ treatment fatigue
		○ missed appointments
	Structural	○ adolescent living with disability
		○ attending school
		○ boarding school
		○ distance to clinic
		○ absent from school
	Clinical/regimen related	○ dizziness
		○ feeling sick
		○ headaches
		○ vomitting
		○ medication stock outs
		○ pill size
		○ pills palatability
		○ other health problems
	Clinical services	○ lack of healthcare worker support
		○ conflicts with HCWs
		○ long clinic waiting time
	Socioeconomic	○ lack of food
		○ lack of transport money
Enablers/Facilitators of good ART adherence	Psychosocial support	○ teen club
		○ no alcohol
		○ receive counseling
	Resilience	○ acceptance of HIV status
		○ coping mechanisms
		○ coping with caregiver stress
		○ religious beliefs
		○ desire to suppress viral load
		○ self management
	Clinical services	○ introduce monthly injection
	Care support	○ good clinic service
		○ HCWs to deliver medication at home
		○ get home visits from a HCWs
		○ education on HIV/AIDS basics
		○ facilitated medication pick up
		○ weekend or afterhours clinic visits
		○ receive reminders
		○ caregiver support
	Structural support	○ receive food and transport support
		○ savings project
		○ clinic not far
