# Supplementary material for: Experiences of support by unsuppressed adolescents living with HIV and their caregivers in Windhoek, Namibia: a qualitative study
Source: Front Public Health. 2024 Jun 13;12:1380027. doi: 10.3389/fpubh.2024.1380027 (PMC11208685; doi:10.3389/fpubh.2024.1380027)
Supplement: Supplementary file 2 [file Table_2.XLSX]

## Sheet: Sheet1
Theme	Sub-theme	Code
Barriers/Challenges to ART adherence	Psychological	○ bad thoughts
		○ depression
		○ worrying about future
		○ feeling unhappy
		○ feeling bad
	Social	○ lack of family support
		○ do not stay with family
		○ one parent deceased
		○ non-disclosure to friends
		○ non-disclosure to family
		○ no friends
	Behavioral	○ unwillingness to take medication
		○ bullying
		○ stigma
		○ shame
		○ abuse
		○ forgetfulness
		○ missed appointments due to traveling/work
		○ treatment fatigue
	Structural	○ distance to clinic
		○ boarding school
		○ attending school
	Clinical/regimen related	○ dizziness
		○ feeling sick
		○ headaches
		○ vomitting
		○ risk of every disease
		○ tablets difficult to swallow
		○ treatment literacy
		○ pill burden
		○ pill size
		○ pills palatability
	Clinical care	○ conflict with HCWs
		○ clinic service sometimes slow
		○ dislike personal questions from HCWs
	Socioeconomic	○ lack of food at home
		○ lack of money
		○ lack of transport money
Enablers/Facilitators of good ART adherence	Psychosocial support	○ peer support
		○ receive counseling
		○ needs motivation
		○ no alcohol
		○ in teen club
		○ NATS support
	Resilience	○ desire to suppress viral load
		○ coping
		○ religious faith
	Care support	○ receive follow up calls
		○ learn HIV & AIDS basics
		○ NATS to help deliver medication
		○ adolescent corners
		○ good clinic service
		○ other medication is ok
		○ HCWs support
		○ flexibility in scheduling clinic visit times
		○ receive reminders
	Structural support	○ food and transport money
		○ financial support for school
		○ clinic not far
